# Supplementary material for: Algerian Workers’ Exposure to Mycotoxins—A Biomonitoring Study
Source: Int J Environ Res Public Health. 2023 Aug 12;20(16):6566. doi: 10.3390/ijerph20166566 (PMC10454754; doi:10.3390/ijerph20166566)
Supplement: Supplementary file 1 [file ijerph-20-06566-s001.zip]

Archive with 1 entries (1 files):
- ijerph-2468823-supplementary.pdf
